# Supplementary material for: Genome-wide association study and genomic selection for soybean chlorophyll content associated with soybean cyst nematode tolerance
Source: BMC Genomics. 2019 Nov 27;20:904. doi: 10.1186/s12864-019-6275-z (PMC6882315; doi:10.1186/s12864-019-6275-z)
Supplement: Supplementary file 1 — Additional file 1: Table S1. Descriptive statistics for leaf chlorophyll content indices (CCI) of plants grown in soils without the soybean cyst nematode (SCN), CCI of plants in soils infested with SCN, and reduction in CCI by SCN. [file 12864_2019_6275_MOESM1_ESM.xlsx]

## Sheet: TableS1
Table S1. Descriptive statistics for leaf chlorophyll contents of plants grown in soils without SCN, plants grown in soils infested with SCN, and decrease in leaf chlorophyll content due to SCN.
LineName	Without SCN		SCN-infested		Decrease in leaf chlorophyll content (%)
	LSMeans	SD	LSMeans	SD	LSMeans	SD
AGASSIZ	43.45	2.88502	39.95	3.56511	8.05524	12.7526
AJMA (PI 424190)	40.575	2.23066	33.55	5.46352	17.3136	11.6766
ALTONA (PI 548504))	34.35	2.85482	32.475	7.8517	5.45852	17.0138
AMSOY (PI 548506)	31.95	0.834666	28.875	3.30895	9.62441	10.2369
ANOKA (PI 548508)	34.925	2.85467	32.175	1.71537	7.87402	8.76618
ARCHER (PI 546487)	33.3	2.1276	27.075	2.69614	18.6937	11.6054
BEESON (PI 548510)	32.1	1.81292	24.325	5.78064	24.2212	18.6479
BERT (PI 557010)	34.3	1.22474	28.625	2.53163	16.5452	5.9463
BLACK KATO (PI 542042)	32.925	0.457347	30.55	1.27148	7.21336	4.46829
MN1802SP	38	1.75309	34.375	4.91418	9.53947	8.86197
BURLISON (PI 533655)	35.2	1.47196	34.3	3.03754	2.55682	4.79456
CAPITAL (PI 548311)	34.375	2.44046	31.875	3.56125	7.27273	14.4707
CENTURY L2 (PI 548512)	32.8	1.60624	27.275	6.40176	16.8445	16.9364
CHICO (M75-355)	42.725	2.49316	37.95	4.59746	11.1761	10.5984
CHIPPEWA 64 (PI 548531)	37.15	3.367	36.725	2.70601	1.14401	10.4478
CLAY (PI 548534)	35.25	1.9841	30.675	4.14518	12.9787	14.5248
COUNCIL	34.175	1.61529	28.625	3.31197	16.2399	9.96018
DAKSOY	42.275	1.06262	37.4	2.42487	11.5316	6.70904
DWIGHT (PI 597386)	34.275	2.59021	33.975	2.19298	0.875274	11.3308
GLENWOOD (PI 513382)	42.025	2.64244	33.275	2.52504	20.8209	6.61278
GRANDE	44.05	1.17047	39.05	1.27148	11.3507	3.21565
GRANITE	31.5	0.989949	27.175	2.36273	13.7302	7.0645
GRANT (PI 548568)	31.525	2.11719	24.825	4.92637	21.253	17.6076
HARK (PI 548551)	31.25	1.34784	25.025	3.08585	19.92	9.32902
HODGSON 78 (PI 548581)	34.075	1.1644	28.075	5.35623	17.6082	16.7366
JIM	38.25	3.67378	32.75	2.02073	14.3791	9.71993
KASOTA	34.375	0.953502	30.525	4.99091	11.2	15.7503
KATO (PI 542042)	30.175	2.22317	27.9	4.20555	7.53935	11.1138
LAMBERT	42	1.23018	38.225	2.4033	8.9881	7.84892
LESLIE	32.975	1.29968	28	3.70495	15.0872	9.3815
MN0606CN	41.675	0.694622	34.85	4.9034	16.3767	12.8446
M94246028	36.6	6.10082	30.3	1.91311	17.2131	17.6255
M94275024	35.85	3.01607	30.4	4.54533	15.2022	17.0028
M94278001	35.725	1.06888	27.45	4.38824	23.1631	14.146
M95101005	39.825	3.70529	30.1	2.84605	24.4193	3.90205
M95116024	40.725	1.41274	35.8	2.21359	12.0933	4.80136
M95118009	29.25	2.83608	28.325	2.0106	3.16239	12.1303
M95123006	32.975	1.62147	24.8	6.15467	24.7915	15.9953
M97204114	34.52	3.09645	31.985	2.56772	7.34357	5.19257
M97205062	33.075	1.23756	31.215	2.69233	5.62358	10.8037
M97205082	31.515	0.594727	25.17	4.7641	20.1333	15.4476
M97205091	32.99	2.14	24.085	2.6385	26.993	4.199
M97205096	30.465	0.318486	24.045	4.6988	21.0734	14.8634
M97205097	33.775	1.43149	30.605	4.71549	9.38564	13.4213
M97206036	31.82	1.13737	29.44	1.29409	7.47957	4.38948
M97207045	31.55	1.547	28.205	1.94945	10.6022	3.90011
M97207052	32.885	2.87186	27.09	4.39189	17.622	6.57529
MN1105SP	32.645	0.856252	23.755	6.00911	27.2323	18.9835
M97209075	32.735	2.06961	30.655	3.61793	6.35406	10.2823
M97251029	33.795	0.835604	26.215	4.49742	22.4294	13.572
M97302004	39.825	0.863848	31.025	1.91864	22.0967	6.32165
M97302128	38.45	0.351947	30.6	2.34134	20.4161	6.07669
M97304052	33.025	2.42109	28.155	1.45018	14.7464	6.40692
M97305077	37	1.25751	30.975	2.53427	16.2838	5.00236
MN1307	33.11	1.2421	27.895	4.69775	15.7505	11.5829
MN0101	37.465	0.301275	32.77	4.35781	12.5317	11.3182
M98103039	39.27	2.87437	35.165	3.23569	10.4533	2.906
M98105090	33.685	1.23033	31.415	1.45202	6.7389	6.92804
M98118006	32.75	1.68606	23.27	4.49546	28.9466	17.4231
MN1804CN	34.1	1.68626	31.8	2.2998	6.74487	7.32929
MN1106CN	43.005	1.6241	40.39	1.74642	6.08069	7.19722
M98134022	42.215	0.817863	41.235	1.07485	2.32145	4.08885
M98210004	40.84	0.340588	33.845	3.25729	17.1278	7.72668
MN0107	39.135	3.42545	33.4	2.67318	14.6544	4.0379
M98211117	41.665	4.17601	35.15	5.57429	15.6366	10.0243
M98234042	42.03	2.85202	35.43	1.34804	15.7031	8.47138
MN1011CN	43.25	4.23136	41.53	2.00908	3.97688	5.06723
M98238010	39.985	0.807692	37.005	2.5646	7.45279	8.29902
M98239080	39.125	4.00904	35.555	6.3433	9.1246	24.6419
M98239263	31.425	2.01139	22.195	7.17013	29.3715	24.145
M98240104	43.355	1.13377	40.315	2.95005	7.01188	7.73949
MN0502	43.035	2.7299	37.485	0.699595	12.8965	5.45091
M98278072	37.6	4.91243	26.375	2.36499	29.8537	13.2814
M98279014	37.105	1.97709	28.79	1.44023	22.4094	5.62136
M98283046	34.64	2.57304	24.3	4.97908	29.8499	17.769
MN0906SP	41.39	2.44984	34.64	4.13515	16.3083	9.65977
MN0102SP	40.845	2.85383	36.105	1.04797	11.6048	5.39718
MN0082SP	48.32	2.82479	31.6175	1.63663	34.5664	2.95548
MN0603SP	43.93	2.226	32.475	3.87	26.0756	10.5625
MN0501SP	35.53	0.569795	26.24	2.62942	26.1469	7.95782
M98308007	37.41	1.32921	29.755	4.6634	20.4624	12.1938
M98308016	37.175	2.41895	31.71	1.65445	14.7007	5.0875
MN1308SP	36.71	2.39023	32.265	1.86035	12.1084	9.26306
M98310021	37.885	1.39469	31.19	2.89134	17.6719	9.35651
M98310066	39.83	3.66411	33.395	1.79966	16.1562	3.81578
M98310069	37.915	2.03046	30.88	2.44262	18.5547	6.87505
M98315056	41.565	1.80587	36.865	1.64506	11.3076	1.54437
MN1202SP	41.695	2.62101	34.37	2.84654	17.5681	10.2446
M98324060	38.405	1.75639	28.11	6.7832	26.8064	19.3881
M98331009	35.76	1.9974	26.2708	7.90131	26.5357	20.6083
M98332108	33.375	2.64527	28.83	2.16829	13.618	3.57927
M99103172	39.06	2.17997	27.04	3.41057	30.7732	10.0553
M99113168	34.99	2.05293	31.075	2.11253	11.1889	10.9984
M99118059	34.075	1.59452	31.7	2.1276	6.96992	5.21461
M99121030	36.775	0.57373	33.65	3.60971	8.49762	8.54045
M991371045	33.1	2.57034	28.5	2.61279	13.8973	12.4467
M99204037	37.6	1.77951	32.275	2.58247	14.1622	4.90542
M99209070	34.575	3.46735	34.4	4.43621	0.506146	20.0919
M99215028	37	1.64317	35.425	1.65806	4.25676	5.15888
M99246068	35.9	0.454606	32.2	4.59928	10.3064	13.7975
M99248011	38.15	1.45717	34.675	2.51578	9.10878	9.58421
M99255012	37.325	2.26771	33.65	1.907	9.84595	7.55721
M99255036	39.25	2.31589	34.1	1.73205	13.121	1.8037
M99274166	38.35	0.793725	34.075	1.18427	11.1473	4.50408
M99278133	38.05	0.9	32.525	2.99374	14.5204	6.52115
M99278137	37.225	1.55858	32.95	3.02159	11.4842	4.91405
M99278256	36.4	2.65204	28.075	2.86051	22.8709	10.4905
M99286047	34.6	0.588784	32.625	1.4151	5.70809	2.62264
M99286050	34.225	1.35739	34.025	3.35994	0.584368	10.0547
M99286148	36.4	1.06458	34.325	1.71731	5.70055	7.34613
M99286149	37.05	0.680686	35.025	1.8518	5.46559	5.60948
M99302003	33.95	1.68622	29.975	1.77647	11.7084	8.28386
M99313054	32.55	0.998332	27.9	3.18538	14.2857	10.6229
MN0207SP	39.55	1.42009	36.55	3.25832	7.58534	10.3425
M99326040	39.025	1.3099	37.05	0.3	5.06086	3.02777
M99327049	39.05	2.14243	33.875	1.34505	13.2522	5.19636
M99329038	39.025	1.25797	35.15	5.04149	9.92953	10.5911
MN1412SP	32.525	1.03401	25.875	1.82643	20.4458	5.426
M99334034	36.75	2.06317	31.375	3.04672	14.6259	7.095
M99334078	32.815	0.867391	30.235	3.03541	7.86226	9.68029
M99337034	35.06	0.958749	34.16	1.96821	2.56703	4.16137
MN0804SP	33.35	1.09648	29.29	1.46246	12.1739	5.56442
M99340047	36.15	3.67831	34.415	0.545619	4.79945	8.90092
MN1505SP	35.4	1.68594	29.865	1.78037	15.6356	5.74897
M99341005	32.11	0.629179	27.325	1.29516	14.9019	5.49747
M99341028	33.165	2.05124	26.845	3.28907	19.0562	5.75037
M99386097	35.095	1.68724	33.95	1.81941	3.26257	3.10173
MAPLE GLEN (PI 548643)	35.49	0.673399	33.52	0.444522	5.55086	2.25059
MCCALL	34.485	8.11733	31.79	3.10275	7.81499	30.7387
MERIT (PI 548545)	37.555	2.41194	34.545	1.40213	8.01491	9.18318
MN0081	36.225	1.94342	33.825	2.97605	6.62526	12.5339
MN0091	37.305	2.65934	34.59	2.18245	7.27784	9.54156
MN0092	32.775	2.16951	30.405	1.31224	7.23112	8.33789
MN0095	40.25	2.80297	27.125	5.16422	32.6087	13.1827
MN0103SP	38.415	3.76062	34.065	1.38577	11.3237	11.0414
MN0201	36.275	1.42346	35.59	1.40233	1.88835	7.34222
MN0203SP	33.925	2.5773	33.295	1.61678	1.85704	12.0618
MN0205SP	36.91	2.21567	36.075	2.19152	2.26226	10.9135
MN0301	34.685	1.02025	32.79	2.63295	5.46346	5.49023
MN0805SP	37.22	1.53301	33.035	0.830482	11.244	4.70195
MN0901	33.965	1.08214	31.155	0.917442	8.27322	3.52809
MN1003SP	34.525	1.38693	30.015	2.46676	13.063	5.60742
MN1005	35.675	1.05266	33.81	1.25278	5.22775	2.13401
MN1007SP	38.35	1.22882	21.375	1.69975	44.2634	5.04762
MN1008SP	31.175	0.736546	15.15	3.63731	51.4034	10.8022
MN1009	34.65	1.15036	25.8	7.21434	25.5411	20.0683
MN1307SP	34.575	0.974252	15.7	6.12372	54.5915	17.0114
MN1406SP	33.125	1.4151	15.175	4.05576	54.1887	14.2187
MN1409SP	36.625	1.60286	24.45	4.7934	33.2423	12.382
MN1503SP	32.125	0.826136	22.625	6.40124	29.572	20.2748
MN1603SP	32.8	1.11056	13.95	6.03683	57.4695	18.5892
MN1607SP	33.675	1.48857	18.9	5.98832	43.8753	19.4303
MN1805SP	32	0.966092	20.575	4.21456	35.7031	13.683
MN1806SP	32.875	0.660177	20.9	3.56745	36.4259	10.135
NORMAN	22.625	5.96231	9.05	6.60833	60	20.1854
PI227565	35.125	5.0783	26.65	5.22653	24.1281	16.0404
PI257428	22.725	5.60439	19.2	4.96454	15.5116	43.8305
PI372403A	29.8	6.41093	24.05	7.64962	19.2953	29.457
PI437228	24.375	4.93516	8.075	8.01514	66.8718	31.1098
PI437267	36.6	2.14631	17.325	4.73101	52.6639	13.3721
PI437296	37.025	1.50638	31.625	4.54853	14.5847	12.8242
PI437994	35.525	2.99152	19.55	7.88522	44.9683	23.4363
PI438454	32.175	5.1273	20.975	4.45225	34.8096	13.3009
PI445798	33.8	2.91776	23.8	9.70704	29.5858	31.2771
PORTAGE (PI 548607)	34.625	1.66408	14.875	9.75957	57.0397	26.4012
SIMPSON (PI 548615)	35.125	2.49983	27.45	3.07083	21.8505	8.83765
STRIDE (PI 599299)	33.475	1.68399	28.575	2.74879	14.6378	8.98512
STURDY (PI 542768)	31.975	2.62599	28.6	5	10.5551	17.5417
SWIFT (PI 548500)	40.45	1.64621	38.125	3.37083	5.74784	10.0845
VINTON 81 (PI 548625)	30.75	1.1619	28.4	2.88791	7.64228	12.499
WALSH	42.625	3.19518	36.75	6.16901	13.783	9.18394
WEBER (PI 548524)	40.475	2.04185	35.425	5.16938	12.4768	12.2232
