# Supplementary material for: Genome-wide association study and genomic selection for soybean chlorophyll content associated with soybean cyst nematode tolerance
Source: BMC Genomics. 2019 Nov 27;20:904. doi: 10.1186/s12864-019-6275-z (PMC6882315; doi:10.1186/s12864-019-6275-z)
Supplement: Supplementary file 2 — Additional file 2: Table S2. Genomic selection accuracy for leaf chlorophyll content indices (CCI) without the soybean cyst nematode (SCN) infestation, CCI of the SCN-infested plants, and reduction in CCI by SCN. [file 12864_2019_6275_MOESM2_ESM.xlsx]

## Sheet: TableS2
Table S2. Genomic selection accuracy for leaf chlorophyll content without SCN infestation, leaf chlorophyll content for the SCN-infested plants, and decrease in leaf chlorophyll content.
Traits		All_SNPs					GWAS_SNP
		rrBLUP	gBLUP	BLR	RF	SVMs	rrBLUP	gBLUP	BLR	RF	SVMs
No_SCN	Mean	0.329052	0.2288	0.320418	0.380737	0.279338	0.311775	0.608648	0.736575	0.523421	0.553035
	SD	0.155379	0.144107	0.111889	0.115277	0.102115	0.180588	0.110031	0.0701546	0.0993815	0.0956715
SCN	Mean	0.445654	0.4127	0.46916	0.5084	0.441236	0.832389	0.719822	0.813288	0.707958	0.701951
	SD	0.151296	0.114987	0.0959682	0.110982	0.0957035	0.0715318	0.108159	0.0553916	0.083946	0.0635523
Decrease	Mean	0.325897	0.31567	0.325257	0.410603	0.35056	0.791329	0.590608	0.770072	0.609693	0.622725
	SD	0.194648	0.142331	0.128528	0.135343	0.108492	0.0966498	0.132759	0.0978599	0.0899221	0.0832018
